# Supplementary material for: Alternative Splicing and Gene Expression Variation Underlie Population and Life History Differences in an Amphibian
Source: Ecol Evol. 2025 Nov 16;15(11):e72481. doi: 10.1002/ece3.72481 (PMC12620059; doi:10.1002/ece3.72481)
Supplement: Supplementary file 2 — Table S1: ece372481‐sup‐0001‐TableS1.xlsx. [file ECE3-15-e72481-s002.xlsx]

## Sheet: Table S1
Table S1 RNA-seq data for each sample
sample ID	clean reads	mapping efficiency
BW_F_113_E	22612967	0.9205
BW_F_113_O	24123777	0.8874
BW_M_200	22631455	0.8717
BW_NA_10	20816591	0.9053
BW_NA_6	24135153	0.9048
BW_NA_7	24003468	0.9047
DLN_NA_1	24089105	0.9076
DLN_NA_2	21861905	0.9085
DLN_NA_4	24153523	0.9063
EC_NA_2	24066167	0.908
EC_NA_3	24090689	0.9082
EC_NA_5	24070012	0.9097
MLY_M_200	24071440	0.8526
RO_NA_1	24114184	0.9064
RO_NA_3	24110116	0.9078
RO_NA_4	24126871	0.906
RSB_NA_1	24038130	0.9083
RSB_NA_2	24009691	0.9038
RSB_NA_4	24027842	0.9029
SC_M_200	24109375	0.8754
ST_M_200	24116973	0.8708
ST_NA_1	24063155	0.91
ST_NA_3	20359786	0.9047
ST_NA_6	24047311	0.9073
